# Supplementary material for: Addressing the long-standing limitations of double exponential and non-rectangular hyperbolic models in quantifying light-response of electron transport rates in different photosynthetic organisms under various conditions
Source: Front Plant Sci. 2024 Feb 27;15:1332875. doi: 10.3389/fpls.2024.1332875 (PMC10929714; doi:10.3389/fpls.2024.1332875)
Supplement: Supplementary file 4 [file Table_1.xls]

## Sheet: Sheet1
		a	b	c	Jmax		Isat		R-squared
	Ganfengyou 1326	2.714e-06	0.00268	3.59574	112.02	120.146	1151.14	1600.05	0.973			0.278107		100.287	5.87464	974.743	95.0611
		4.328e-06	0.002446	3.8892	93.89	96.4751	947.97	1000.86	0.942			0.257122		104.36	7.89284	1266.69	176.234
		6.405e-06	-3.804e-05	4.3607	94.95	96.4598	825.12	1199.16	0.964			0.229321
												#DIV/0!
					100.287	104.36	974.743	1266.69				#DIV/0!
					5.87464	7.89284	95.0611	176.234				#DIV/0!
					a	a	a	a				#DIV/0!
												#DIV/0!
	Wufengyou 1326	2.979e-06	0.002099	3.5243	116.57	116.519	1087.72	1000.7	0.998			0.283744		114.47	1.99101	1094.11	14.5405
		3.056e-06	0.002039	3.5163	116.35	115.547	1072.73	1000.7	0.993			0.28439		114.954	1.11466	1067.77	67.0629
		2.698e-06	0.002997	3.3954	110.49	112.797	1121.87	1201.89	0.999			0.294516
												#DIV/0!
					114.47	114.954	1094.11	1067.77				#DIV/0!
					1.99101	1.11466	14.5405	67.0629				#DIV/0!
					a	a	a	a				#DIV/0!
												#DIV/0!
	Triticum aestivum L	4.45e-07	0.00135	3.64	256.72	245.15	2860.9	1998.98	0.998	21%O2		0.274725		253	6.52421	2291.4	165.228
		1.132e-06	-0.00015	4	243.47	258.02	1880.28	1800.44	0.998			0.25		255.6	6.14867	1919.57	48.6329
		6.66e-07	0.000627	3.64	267.21	267.36	2338.76	1998.98	0.996			0.274725
		6.16e-07	0.000933	3.28	264.76	269.48	2309.46	1800.44	0.997			0.304878
		7.57e-07	0.00116	3.24	232.84	237.99	2067.6	1998.98	0.997			0.308642
												#DIV/0!
					253	255.6	2291.4	1919.57				#DIV/0!
					6.52421	6.14867	165.228	48.6329				#DIV/0!
					a	a	a	a				#DIV/0!
												#DIV/0!
		3.068e-06	-0.001368	4.778	158.99	166.085	1247.84	1399.2	0.995	2%O2		0.209293		159.906	5.68234	1370.31	76.0907
		1.683e-06	0.001198	4.0571	155.68	164.153	1552.7	1801.53	0.993			0.246481		166.335	5.18029	1400.36	141.322
		2.993e-06	-0.0009206	4.8494	149.27	157.066	1272.84	1001.12	0.993			0.206211
		1.567e-06	0.0006169	3.8066	181.75	185.924	1558.39	1201.11	0.993			0.262702
		2.438e-06	0.0005515	3.6281	153.84	158.446	1219.79	1598.86	0.977			0.275626
												#DIV/0!
					159.906	166.335	1370.31	1400.36				#DIV/0!
					5.68234	5.18029	76.0907	141.322				#DIV/0!
					a	a	a	a				#DIV/0!
												#DIV/0!
	Setaria italica L	1.696e-06	0.001026	3.3193	173.27	174.006	1398.85	1598.35	0.999	CK-正常CO2浓度-湿润		0.301268		158.59	14.68	1261.44	137.405
		2.735e-06	0.0007995	3.4562	143.91	143.43	1124.04	1201.14	0.999			0.289335		158.718	15.2881	1399.75	198.601
												#DIV/0!
					158.59	158.718	1261.44	1399.75				#DIV/0!
					14.68	15.2881	137.405	198.601				#DIV/0!
					a	a	a	a				#DIV/0!
												#DIV/0!
		6.778e-06	0.01693	2.6493	39.36	39.303	625.22	600.766	0.993	CK-正常CO2浓度-干旱		0.377458		47.58	8.22	677.775	52.555
		4.445e-06	0.01143	2.3709	55.8	57.0755	730.33	601.38	0.982			0.421781		48.1893	8.88622	601.073	0.30715
												#DIV/0!
					47.58	48.1893	677.775	601.073				#DIV/0!
					8.22	8.88622	52.555	0.30715				#DIV/0!
					a	a	a	a				#DIV/0!
												#DIV/0!
	Zea mays L	2.081e-06	0.003048	3.98293	113.55	112.918	1383.3	1199.99	0.998	25°		0.251071		114.625	1.075	1403.72	20.42
		1.762e-06	0.003626	3.5737	115.7	114.975	1424.14	1600.01	0.998			0.279822		113.947	1.02805	1400	200.008
												#DIV/0!
					114.625	113.947	1403.72	1400				#DIV/0!
					1.075	1.02805	20.42	200.008				#DIV/0!
					a	a	a	a				#DIV/0!
												#DIV/0!
		2.246e-06	0.0005386	4.911	139.26	139.279	1478.73	1599.99	0.999	30°		0.203625		141.423	2.4902	1505.56	75.4807
		2.088e-06	0.001408	4.0361	138.62	137.124	1390.32	1400.03	0.999			0.247764		142.104	3.95186	1666.67	176.377
		1.318e-06	0.002488	3.578	146.39	149.909	1647.63	2000	0.996			0.279486
												#DIV/0!
					141.423	142.104	1505.56	1666.67				#DIV/0!
					2.4902	3.95186	75.4807	176.377				#DIV/0!
					a	a	a	a				#DIV/0!
												#DIV/0!
		9.97e-07	0.0007175	4.908	194.44	194.373	2218.15	2000.01	0.999	35°		0.203749		178.833	9.61845	1716.2	258.222
		1.816e-06	-0.0001726	4.4792	180.77	180.162	1570.44	1600.01	0.999			0.223254		179.876	8.45353	1600.01	230.938
		2.481e-06	-0.0005476	4.5883	161.29	165.093	1360.01	1200.02	0.995			0.217946
												#DIV/0!
					178.833	179.876	1716.2	1600.01				#DIV/0!
					9.61845	8.45353	258.222	230.938				#DIV/0!
					a	a	a	a				#DIV/0!
												#DIV/0!
	Amaranthus hypochondriacus L.	4.93e-07	4.885e-05	3.8704	355.69	330.248	2802.04	2001.35	0.999	1-21%		0.258371		382.068	23.9602	3083	267.435
		4.75e-07	-0.000004332	3.7608	374.72	367.899	2813.94	1800.46	0.996	2-21%		0.265901		343.608	8.57496	1920.3	49.1581
		2.16e-07	0.0003092	3.7264	475.3	357.77	4152.62	1799.33	0.997	3-21%		0.268356
		4.78e-07	4.906e-05	3.8058	363.92	340.721	2820.38	1998.63	0.999	4-21%		0.262757
		4.54e-07	0.000372	3.6223	340.71	321.401	2826.02	2001.73	0.998	5-21%		0.276068
												#DIV/0!
					382.068	343.608	3083	1920.3				#DIV/0!
					23.9602	8.57496	267.435	49.1581				#DIV/0!
					a	a	a	b				#DIV/0!
												#DIV/0!
	Microcystis aeruginosa	8.259e-06	0.002541	5.4344	62.73	64.7	811.16	833	0.962	NO3-		0.184013		62.1167	0.79478	815.737	6.4716
		8.327e-06	0.002404	5.4304	63.08	68	807.54	1181	0.939			0.184148		65.2333	1.4678	949	116
		7.7e-06	0.00376	5.2855	60.54	63	828.51	833	0.985			0.189197
												#DIV/0!
					62.1167	65.2333	815.737	949				#DIV/0!
					0.79478	1.4678	6.4716	116				#DIV/0!
					a	a	a	a				#DIV/0!
												#DIV/0!
		1.034e-05	0.004572	5.5153	50.83	51.8	730.52	833	0.98	NH4+		0.181314		53.48	1.33989	740.973	5.54167
		1.031e-05	0.002818	5.6899	55.15	55.3	743.01	833	0.989			0.17575		54.1333	1.16667	833	0
		1.019e-05	0.003088	5.7238	54.46	55.3	749.39	833	0.974			0.174709
					53.48	54.1333	740.973	833
					1.33989	1.16667	5.54167	0
					a	a	a	a
		1.262e-05	0.003639	5.858	47.99		681.19		0.973	5 vs 5(don't）
		9.49e-06	0.007291	5.269	46.65		744.97		0.939
		1.272e-05	0.002434	5.962	50.37		684.55		0.967
